# Supplementary material for: Mendelian Randomization Analysis Identifies Inverse Causal Relationship between External Eating and Metabolic Phenotypes
Source: Nutrients. 2024 Apr 13;16(8):1166. doi: 10.3390/nu16081166 (PMC11054043; doi:10.3390/nu16081166)
Supplement: Supplementary file 1 [file nutrients-16-01166-s001.zip]

Archive with 1 entries (1 files):
- nutrients-2907104-supplementary.xlsx
