# Supplementary material for: Mendelian Randomization Analysis Identifies Inverse Causal Relationship between External Eating and Metabolic Phenotypes
Source: Nutrients. 2024 Apr 13;16(8):1166. doi: 10.3390/nu16081166 (PMC11054043; doi:10.3390/nu16081166)
Supplement: Supplementary file 1 [file nutrients-16-01166-s001.zip › nutrients-2907104-supplementary.xlsx]

## Sheet: S1
Supplementary Table S1. Associations of the studied loci with the patterns of eating behaviour and type 2 diabetes
Chr	Position (GRCh38)	Gene	SNP	A1	A2	MAF	PHWE	Restrained eating behavior								Emotional eating behavior								External eating behavior								Type 2 diabetes
								EA	NEA	EAF	N	Beta (95%CIBeta)	SE	P	PFDR	EA	NEA	EAF	N	Beta (95%CIBeta)	SE	P	PFDR	EA	NEA	EAF	N	Beta (95%CIBeta)	SE	P	PFDR	EA	NEA	EAF	N	OR(95%CIOR)	SE	P	PFDR
1	23192984	HTR1D	rs623988	A	G	0.29	0.465	A	G	0.29	292	0.2 (0.02-0.38)	0.09178	0.03118	0.2358	A	G	0.29	294	0.19 (-0.04-0.43)	0.1204	0.111	0.3329	A	G	0.29	295	0.32 (0.16-0.48)	0.08176	0.0001201	0.003603	A	G	0.29	597	1.26 (0.93-1.7)	0.1543	0.1387	0.2769
1	65570758	LEPR	rs1137100	G	A	0.27	0.859	G	A	0.27	213	0.06 (-0.14-0.27)	0.1029	0.5321	0.7504	A	G	0.73	215	0.01 (-0.25-0.27)	0.1314	0.9272	0.9888	A	G	0.73	216	0.1 (-0.08-0.29)	0.0931	0.2608	0.5589	G	A	0.27	396	1.27 (0.9-1.78)	0.1748	0.1758	0.2941
1	159715306	CRP	rs2794521	C	T	0.21	0.545	C	T	0.21	285	0.15 (-0.06-0.35)	0.103	0.1556	0.5835	C	T	0.21	287	0.17 (-0.09-0.44)	0.1354	0.1971	0.4288	T	C	0.79	288	0.01 (-0.17-0.19)	0.09354	0.917	0.9803	C	T	0.21	583	1.11 (0.78-1.58)	0.1792	0.5489	0.716
2	24822088	ADCY3	rs17799872	A	G	0.09	0.53	A	G	0.09	292	0.04 (-0.24-0.31)	0.1397	0.7942	0.8686	G	A	0.91	294	0.1 (-0.26-0.46)	0.1828	0.5921	0.8427	A	G	0.09	295	0.06 (-0.19-0.31)	0.1269	0.6464	0.8182	A	G	0.09	596	1.31 (0.84-2.05)	0.2294	0.2392	0.3587
2	218135587	CXCR2	rs2230054	T	C	0.44	0.684	C	T	0.56	292	0.09 (-0.07-0.26)	0.08474	0.2667	0.5976	C	T	0.56	294	0 (-0.21-0.22)	0.1109	0.9706	0.9888	C	T	0.56	295	0.09 (-0.06-0.24)	0.07679	0.2216	0.5114	T	C	0.44	595	1.8 (1.34-2.41)	0.1494	8.87e-05	0.0008874
3	10289773	GHRL	rs696217	T	G	0.08	0.48	T	G	0.08	289	0.25 (-0.07-0.58)	0.1674	0.1309	0.5835	G	T	0.92	291	0.05 (-0.39-0.48)	0.2202	0.8326	0.9851	G	T	0.92	292	0.01 (-0.29-0.31)	0.1526	0.9613	0.9803	G	T	0.92	591	1.99 (1.06-3.72)	0.3195	0.03166	0.1055
3	87975836	HTR1F	rs56398417	T	C	0.16	0.061	C	T	0.84	292	0.07 (-0.17-0.31)	0.1232	0.5753	0.7504	C	T	0.84	294	0.32 (0.01-0.63)	0.1597	0.0449	0.2542	T	C	0.16	295	0.23 (0.01-0.45)	0.1108	0.03793	0.1897	C	T	0.84	597	2.61 (1.64-4.15)	0.2364	5.01e-05	0.0007517
3	159988493	IL12A	rs2243115	G	T	0.11	0.599	T	G	0.89	289	0.14 (-0.12-0.4)	0.1311	0.2848	0.5976	G	T	0.11	291	0.01 (-0.32-0.35)	0.1705	0.9455	0.9888	G	T	0.11	292	0.1 (-0.13-0.33)	0.1176	0.3888	0.6479	T	G	0.89	592	1.09 (0.69-1.72)	0.2322	0.7142	0.8241
4	46327706	GABRA2	rs279845	A	T	0.42	0.278	A	T	0.42	198	0 (-0.19-0.2)	0.09768	0.9703	0.9703	T	A	0.58	199	0.16 (-0.09-0.41)	0.127	0.2144	0.4288	A	T	0.42	199	0.08 (-0.09-0.26)	0.09014	0.3579	0.6479	T	A	0.58	368	1.3 (0.95-1.79)	0.1608	0.09843	0.2272
4	73740307	CXCL8	rs4073	A	T	0.33	0.648	T	A	0.67	288	0.19 (0.02-0.36)	0.08833	0.03145	0.2358	T	A	0.67	289	0.16 (-0.07-0.39)	0.1171	0.1686	0.4215	T	A	0.67	290	0.12 (-0.03-0.28)	0.08035	0.1257	0.4289	A	T	0.33	589	1.36 (0.99-1.85)	0.158	0.05419	0.1478
4	155214524	NPY2R	rs1047214	C	T	0.38	0.051	C	T	0.38	215	0.03 (-0.15-0.22)	0.09612	0.7164	0.8597	T	C	0.62	217	0.24 (0-0.47)	0.1213	0.05284	0.2542	C	T	0.38	218	0.21 (0.04-0.38)	0.08562	0.01383	0.1383	T	C	0.62	400	1.82 (1.3-2.54)	0.1709	0.0004555	0.003416
6	20652486	CDKAL1	rs9295474	G	C	0.36	0.827	C	G	0.64	291	0.09 (-0.08-0.25)	0.08395	0.2996	0.5976	C	G	0.64	293	0.21 (-0.01-0.42)	0.1095	0.05932	0.2542	C	G	0.64	294	0.22 (0.08-0.37)	0.07527	0.003111	0.04666	G	C	0.36	594	1.42 (1.06-1.91)	0.149	0.01795	0.07695
10	67883584	SIRT1	rs3758391	C	T	0.52	0.315	T	C	0.48	290	0.02 (-0.15-0.19)	0.08681	0.8397	0.8686	C	T	0.52	292	0.06 (-0.16-0.28)	0.1133	0.5847	0.8427	C	T	0.52	293	0.06 (-0.1-0.21)	0.07832	0.4703	0.7054	T	C	0.48	593	1.34 (1-1.79)	0.1483	0.05021	0.1478
10	67907144	SIRT1	rs3818292	G	A	0.21	0.364	G	A	0.21	290	0.21 (0-0.42)	0.1077	0.05167	0.31	A	G	0.79	292	0.08 (-0.2-0.35)	0.1414	0.5852	0.8427	G	A	0.21	293	0.15 (-0.04-0.34)	0.09731	0.1302	0.4289	A	G	0.79	593	1.52 (1.04-2.2)	0.1905	0.02875	0.1055
11	27673288	BDNF	rs11030107	G	A	0.13	0.515	G	A	0.13	289	0.29 (0.06-0.53)	0.1178	0.01297	0.2358	G	A	0.13	291	0.37 (0.07-0.67)	0.1533	0.01719	0.2542	G	A	0.13	292	0.15 (-0.06-0.36)	0.1079	0.1647	0.4492	G	A	0.13	592	1.34 (0.9-2)	0.2026	0.1477	0.2769
11	46385217	CHRM4	rs2067482	T	C	0.08	1	C	T	0.92	292	0.09 (-0.21-0.38)	0.1496	0.5653	0.7504	T	C	0.08	294	0.16 (-0.23-0.54)	0.1958	0.428	0.7552	C	T	0.92	295	0.12 (-0.14-0.39)	0.1358	0.3699	0.6479	T	C	0.08	597	1.13 (0.69-1.84)	0.2491	0.6225	0.7781
11	62910834	CHRM1	rs2067477	A	C	0.04	1	C	A	0.96	292	0.28 (-0.09-0.65)	0.1896	0.1382	0.5835	C	A	0.96	294	0.12 (-0.36-0.61)	0.2491	0.618	0.8427	C	A	0.96	295	0.36 (0.02-0.69)	0.1717	0.03782	0.1897	A	C	0.04	595	1.31 (0.66-2.59)	0.3474	0.438	0.6257
11	78285357	GAB2	rs10793294	C	A	0.36	0.053	C	A	0.36	263	0.03 (-0.14-0.2)	0.08758	0.7569	0.8686	A	C	0.64	264	0 (-0.22-0.23)	0.1147	0.9888	0.9888	A	C	0.64	265	0.04 (-0.12-0.2)	0.08102	0.6546	0.8182	A	C	0.64	547	1.06 (0.79-1.43)	0.1501	0.6896	0.8241
11	113975284	HTR3A	rs1062613	T	C	0.19	0.068	T	C	0.19	292	0.04 (-0.16-0.25)	0.1041	0.6934	0.8597	T	C	0.19	294	0.28 (0.02-0.55)	0.1351	0.03827	0.2542	T	C	0.19	295	0.02 (-0.17-0.2)	0.09435	0.8481	0.9786	T	C	0.19	596	2.13 (1.48-3.05)	0.1838	4.03e-05	0.0007517
13	46895805	HTR2A	rs6313	A	G	0.47	0.065	A	G	0.47	284	0.09 (-0.08-0.26)	0.08568	0.281	0.5976	A	G	0.47	286	0.36 (0.14-0.57)	0.1102	0.001378	0.04135	G	A	0.53	287	0.11 (-0.04-0.27)	0.07774	0.1424	0.4289	A	G	0.47	572	1.58 (1.18-2.13)	0.1513	0.002418	0.01209
14	104772855	AKT1	rs2494732	C	T	0.44	0.295	T	C	0.56	266	0.09 (-0.09-0.26)	0.08799	0.3285	0.5976	T	C	0.56	268	0.03 (-0.2-0.25)	0.1146	0.8059	0.9851	T	C	0.56	269	0.04 (-0.12-0.19)	0.07951	0.639	0.8182	C	T	0.44	569	1.19 (0.9-1.57)	0.1434	0.2274	0.3587
14	104803442	AKT1	rs3803300	A	G	0.03	1	G	A	0.97	290	0.15 (-0.22-0.51)	0.1864	0.4303	0.6794	A	G	0.03	292	0.39 (-0.08-0.87)	0.2431	0.1067	0.3329	A	G	0.03	293	0.02 (-0.31-0.36)	0.1689	0.8855	0.9803	A	G	0.03	593	1.88 (0.93-3.8)	0.3582	0.07771	0.1943
15	78590583	CHRNA5	rs16969968	A	G	0.38	0.592	G	A	0.62	292	0.09 (-0.08-0.26)	0.0861	0.2995	0.5976	G	A	0.62	294	0.19 (-0.03-0.41)	0.1124	0.08705	0.3264	G	A	0.62	295	0.06 (-0.09-0.22)	0.07786	0.4139	0.6535	G	A	0.62	591	1.03 (0.77-1.37)	0.1466	0.8472	0.8945
15	78596058	CHRNA3	rs578776	T	C	0.2	0.083	T	C	0.2	292	0.07 (-0.14-0.29)	0.1091	0.4952	0.7428	T	C	0.2	294	0.06 (-0.22-0.34)	0.1427	0.6506	0.8486	T	C	0.2	295	0.09 (-0.11-0.28)	0.09889	0.3721	0.6479	T	C	0.2	597	1.05 (0.73-1.5)	0.1825	0.7988	0.8876
15	78601997	CHRNA3	rs1051730	A	G	0.36	0.665	A	G	0.36	292	0.08 (-0.09-0.25)	0.08664	0.3585	0.5976	G	A	0.64	294	0.09 (-0.13-0.31)	0.1135	0.4188	0.7552	G	A	0.64	295	0 (-0.15-0.16)	0.07839	0.9803	0.9803	G	A	0.64	595	1.11 (0.83-1.48)	0.1472	0.4729	0.6449
15	78631645	CHRNB4	rs17487223	T	C	0.36	0.383	T	C	0.36	292	0.08 (-0.09-0.24)	0.0846	0.3585	0.5976	C	T	0.64	294	0.02 (-0.2-0.24)	0.1109	0.8538	0.9851	T	C	0.36	295	0.04 (-0.11-0.19)	0.07652	0.598	0.8182	C	T	0.64	595	1.02 (0.77-1.36)	0.145	0.8647	0.8945
18	60183864	MC4R	rs17782313	C	T	0.18	0.331	C	T	0.18	248	0.25 (0.03-0.47)	0.1135	0.02735	0.2358	C	T	0.18	250	0.31 (0.02-0.6)	0.1496	0.04025	0.2542	C	T	0.18	251	0.23 (0.03-0.44)	0.1026	0.02278	0.1709	C	T	0.18	486	1.28 (0.9-1.82)	0.1806	0.1765	0.2941
19	45669311	GIPR	rs2302382	A	C	0.23	0.391	A	C	0.23	290	0.12 (-0.1-0.34)	0.113	0.2942	0.5976	A	C	0.23	292	0.23 (-0.06-0.52)	0.1478	0.1281	0.3494	C	A	0.77	293	0.02 (-0.18-0.22)	0.1027	0.8421	0.9786	C	A	0.77	594	1.34 (0.93-1.94)	0.1889	0.1189	0.2548
19	45678134	GIPR	rs1800437	C	G	0.18	0.06	G	C	0.82	290	0.03 (-0.21-0.27)	0.122	0.8164	0.8686	C	G	0.18	292	0.08 (-0.23-0.39)	0.1597	0.608	0.8427	G	C	0.82	293	0.16 (-0.05-0.38)	0.1102	0.143	0.4289	C	G	0.18	594	1.01 (0.69-1.48)	0.1954	0.9765	0.9765
23	114731326	HTR2C	rs6318	C	G	0.09	0.681	C	G	0.09	292	0.17 (-0.1-0.44)	0.1379	0.219	0.5976	C	G	0.09	294	0.23 (-0.12-0.58)	0.1796	0.2021	0.4288	C	G	0.09	295	0.16 (-0.08-0.4)	0.124	0.2027	0.5068	C	G	0.09	593	2.07 (1.3-3.29)	0.2357	0.002014	0.01208
	Legend: Chr – chromosome; GRCh38 ‒ Genome Reference Consortium Human Build 38; SNP ‒ single nucleotide polymorphism; A1 - minor allele (in the control group); A2 - other allele (in the control group); MAF ‒ minor allele frequency (in the control group); PHWE ‒ level of significance for the Hardy-Weinberg procedure (in the control group); EA ‒ effect allele; NEA - non-effect allele; EAF - effect a…

## Sheet: S2
Supplementary Table S2. Associations of the studied loci with metabolic syndrome and related traits
Gene	SNP	EA	NEA	EAF	Metabolic syndrome					Height					Weight					Body mass index					Hip circumference					Waist circumference					Waist-to-hip ratio					Systolic blood pressure					Diastolic blood pressure
					N	OR	SE	P	PFDR	N	Beta	SE	P	PFDR	N	Beta	SE	P	PFDR	N	Beta	SE	P	PFDR	N	Beta	SE	P	PFDR	N	Beta	SE	P	PFDR	N	Beta	SE	P	PFDR	N	Beta	SE	P	PFDR	N	Beta	SE	P	PFDR
HTR1D	rs623988	A	G	0.290932	625	0.929	0.1437	0.6082	0.7603	228	-0.03351	0.6339	0.9579	0.9579	228	0.6788	0.5117	0.186	0.6181	228	0.2778	0.2472	0.2623	0.8485	228	1.564	0.809	0.05446	0.4085	228	1.963	0.9656	0.04328	0.2644	228	0.003932	0.004057	0.3335	0.5003	227	1.392	1.226	0.2574	0.8125	227	0.2326	0.603	0.7	0.9882
LEPR	rs1137100	G	A	0.273869	453	1.04	0.1534	0.7958	0.9097	254	0.7734	0.6001	0.1986	0.7297	254	0.3804	0.5034	0.4505	0.6181	254	-0.1376	0.2396	0.5663	0.9747	254	-0.9132	0.7826	0.2444	0.6779	254	-1.555	0.9033	0.08649	0.3707	254	-0.004886	0.003907	0.2122	0.4327	253	-0.2505	1.165	0.8298	0.9988	253	-0.03936	0.5544	0.9435	0.9882
CRP	rs2794521	C	T	0.210797	621	6.638	0.1724	4.825e-28	1.448e-26	232	1.237	0.5876	0.03639	0.4202	232	0.6657	0.462	0.151	0.5661	232	-0.2436	0.2311	0.2929	0.8485	232	-0.6319	0.7718	0.4138	0.7518	232	-1.804	0.891	0.04407	0.2644	232	-0.009799	0.003822	0.01099	0.1099	231	-0.4172	1.146	0.7161	0.9988	231	0.9358	0.5087	0.06715	0.8317
ADCY3	rs17799872	A	G	0.0883838	641	1.898	0.1949	0.001014	0.004347	245	-1.588	0.7767	0.04202	0.4202	245	1.309	0.6357	0.04057	0.5661	245	1.129	0.2978	0.0001901	0.002852	245	0.9478	0.9993	0.3439	0.7518	245	2.458	1.158	0.0349	0.2644	245	0.01466	0.004993	0.003648	0.05473	244	2.189	1.494	0.1443	0.8125	244	0.4976	0.6932	0.4736	0.9882
CXCR2	rs2230054	T	C	0.444304	651	1.025	0.1256	0.846	0.9097	256	0.2989	0.561	0.5946	0.7914	256	0.3575	0.4609	0.4386	0.6181	256	0.0565	0.2224	0.7997	0.992	256	0.6854	0.7356	0.3523	0.7518	256	0.08832	0.8426	0.9166	0.9482	256	-0.006025	0.003607	0.09605	0.3602	255	-0.001676	1.102	0.9988	0.9988	255	0.8072	0.5151	0.1184	0.8317
GHRL	rs696217	T	G	0.0757576	639	2.199	0.1849	2.019e-05	0.0001514	243	-0.4312	0.6722	0.5218	0.7914	243	0.1031	0.5609	0.8544	0.8838	243	0.2251	0.2647	0.396	0.8485	243	0.6629	0.8617	0.4425	0.7518	243	1.116	0.9928	0.2622	0.5244	243	0.005059	0.00439	0.2504	0.4355	242	1.915	1.306	0.1438	0.8125	242	0.5872	0.6309	0.3529	0.9882
HTR1F	rs56398417	T	C	0.15995	625	0.737	0.1904	0.109	0.2335	228	-1.063	0.8371	0.2053	0.7297	228	-0.5108	0.68	0.4533	0.6181	228	0.2855	0.328	0.385	0.8485	228	1.612	1.076	0.1354	0.6499	228	2.231	1.283	0.08338	0.3707	228	0.005223	0.005377	0.3324	0.5003	227	0.7461	1.625	0.6466	0.9699	227	0.1777	0.7979	0.824	0.9882
IL12A	rs2243115	G	T	0.106329	619	1.042	0.2141	0.8491	0.9097	224	-0.613	0.9854	0.5345	0.7914	224	-1.411	0.7628	0.06563	0.5661	224	-0.2129	0.389	0.5848	0.9747	224	-1.689	1.3	0.195	0.6499	224	-1.844	1.512	0.2238	0.5244	224	-0.002651	0.006467	0.6823	0.7413	223	-1.472	1.949	0.4508	0.9015	223	-0.4238	0.9285	0.6485	0.9882
GABRA2	rs279845	A	T	0.420455	399	0.989	0.1466	0.9398	0.9398	223	0.2016	0.549	0.7139	0.7914	223	-0.5129	0.4765	0.2829	0.6181	223	-0.3026	0.2163	0.1631	0.8156	223	-0.5066	0.7003	0.4702	0.7518	223	-0.7237	0.8142	0.3751	0.6619	223	-0.001885	0.003699	0.6109	0.7049	222	-0.02092	1.092	0.9847	0.9988	222	0.007258	0.4892	0.9882	0.9882
CXCL8	rs4073	A	T	0.329049	648	1.075	0.1304	0.5817	0.7587	259	-0.2206	0.5613	0.6947	0.7914	259	-0.381	0.4652	0.4136	0.6181	259	-0.04686	0.222	0.833	0.992	259	-0.0985	0.7331	0.8932	0.9596	259	0.03412	0.8447	0.9678	0.9678	259	-0.0002001	0.003607	0.9558	0.9558	258	0.0236	1.099	0.9829	0.9988	258	-0.373	0.5122	0.4672	0.9882
NPY2R	rs1047214	C	T	0.38	433	0.9014	0.1506	0.4906	0.7332	233	-0.2251	0.6059	0.7106	0.7914	233	-0.4146	0.5022	0.41	0.6181	233	0.002378	0.2382	0.992	0.992	233	0.07779	0.7968	0.9223	0.9596	233	0.3452	0.9381	0.7132	0.8558	233	0.002413	0.003995	0.5465	0.6875	232	1.403	1.186	0.2379	0.8125	232	0.8183	0.5777	0.158	0.8317
CDKAL1	rs9295474	G	C	0.357683	634	1.696	0.1291	4.261e-05	0.0002556	237	-1.004	0.5283	0.0585	0.4387	237	0.05995	0.4379	0.8912	0.8912	237	0.4166	0.208	0.04635	0.3477	237	0.3907	0.6898	0.5716	0.7518	237	1.028	0.8035	0.202	0.5244	237	0.004859	0.003479	0.1638	0.4095	236	1.499	1.038	0.1499	0.8125	236	-0.6161	0.473	0.1941	0.8317
SIRT1	rs3758391	C	T	0.518892	631	0.8059	0.1224	0.07791	0.1948	234	-0.642	0.5229	0.2208	0.7297	234	-0.2532	0.4257	0.5525	0.663	234	0.1977	0.2056	0.3372	0.8485	234	0.5383	0.6974	0.441	0.7518	234	1.716	0.789	0.03069	0.2644	234	0.01087	0.003344	0.00133	0.03991	233	0.5968	1.044	0.5682	0.947	233	0.2259	0.4852	0.6419	0.9882
SIRT1	rs3818292	G	A	0.209068	633	1.237	0.1555	0.1716	0.3217	236	-0.2925	0.6875	0.6709	0.7914	236	-1.099	0.5531	0.04803	0.5661	236	-0.2583	0.2708	0.3412	0.8485	236	-1.183	0.9076	0.1939	0.6499	236	-0.623	1.038	0.5491	0.8261	236	0.0055	0.004436	0.2163	0.4327	235	1.799	1.358	0.1865	0.8125	235	0.9486	0.6304	0.1337	0.8317
BDNF	rs11030107	G	A	0.13486	627	1.911	0.1687	0.0001229	0.0006144	234	-0.4116	0.6726	0.5412	0.7914	234	0.1622	0.5286	0.7593	0.8135	234	0.1976	0.2619	0.4512	0.8715	234	-0.5189	0.8754	0.5539	0.7518	234	-1.157	1.015	0.2555	0.5244	234	-0.004931	0.004379	0.2613	0.4355	233	0.211	1.303	0.8714	0.9988	233	-0.2469	0.5839	0.6728	0.9882
CHRM4	rs2067482	T	C	0.0831234	641	0.454	0.2822	0.005139	0.01713	244	-1.887	1.372	0.1704	0.7297	244	0.3709	1.121	0.7411	0.8135	244	0.8415	0.5355	0.1174	0.7045	244	-0.8897	1.79	0.6196	0.7745	244	0.4235	2.106	0.8408	0.9192	244	0.0108	0.009024	0.2327	0.4355	243	0.1599	2.662	0.9522	0.9988	243	-0.1393	1.288	0.914	0.9882
CHRM1	rs2067477	A	C	0.0405063	637	3.333	0.2604	3.797e-06	3.797e-05	242	-1.281	0.9292	0.1693	0.7297	242	1.202	0.7564	0.1134	0.5661	242	0.8639	0.3602	0.01723	0.1723	242	0.6786	1.205	0.574	0.7518	242	2.163	1.415	0.1277	0.4788	242	0.01448	0.006061	0.0177	0.123	241	1.987	1.801	0.2708	0.8125	241	-0.1945	0.8729	0.8238	0.9882
GAB2	rs10793294	C	A	0.36351	584	0.9155	0.1299	0.4968	0.7332	225	0.6585	0.5628	0.2432	0.7297	225	0.4412	0.4871	0.3661	0.6181	225	-0.05005	0.2211	0.8211	0.992	225	-0.4023	0.719	0.5764	0.7518	225	-0.3629	0.8191	0.6582	0.8526	225	0.0009063	0.003629	0.803	0.8307	224	-0.2645	1.123	0.814	0.9988	224	0.2756	0.5223	0.5983	0.9882
HTR3A	rs1062613	T	C	0.186398	636	2.098	0.1574	2.525e-06	3.787e-05	239	0.4893	0.6363	0.4426	0.7914	239	0.7571	0.5178	0.145	0.5661	239	0.1005	0.2483	0.686	0.992	239	0.9084	0.8184	0.2682	0.6779	239	0.5786	0.9685	0.5508	0.8261	239	-0.002586	0.004195	0.5382	0.6875	238	-2.229	1.223	0.06968	0.8125	238	0.4879	0.5981	0.4154	0.9882
HTR2A	rs6313	A	G	0.465026	566	1.201	0.1527	0.2302	0.3837	180	0.6273	0.7077	0.3766	0.7914	180	0.4796	0.4805	0.3196	0.6181	180	-0.02354	0.2754	0.932	0.992	180	-0.6541	0.9244	0.4802	0.7518	180	-0.1942	1.084	0.858	0.9192	180	0.00407	0.004495	0.3665	0.5235	179	1.011	1.328	0.4473	0.9015	179	0.1032	0.6134	0.8665	0.9882
AKT1	rs2494732	C	T	0.442359	615	1.254	0.1277	0.07647	0.1948	242	0.5043	0.5689	0.3762	0.7914	242	0.4434	0.4609	0.337	0.6181	242	-0.03153	0.2225	0.8874	0.992	242	-0.02434	0.7404	0.9738	0.9738	242	-0.2517	0.8678	0.772	0.8908	242	-0.001488	0.003751	0.6919	0.7413	241	-0.01945	1.109	0.986	0.9988	241	0.09853	0.5258	0.8515	0.9882
AKT1	rs3803300	A	G	0.0289673	637	2.476	0.3075	0.003197	0.01199	240	-0.62	1.152	0.5911	0.7914	240	-0.8126	0.9457	0.391	0.6181	240	-0.03586	0.4514	0.9367	0.992	240	-0.1381	1.519	0.9276	0.9596	240	-2.285	1.761	0.1958	0.5244	240	-0.01733	0.00743	0.0205	0.123	240	1.267	2.207	0.5664	0.947	240	0.4017	1.073	0.7085	0.9882
CHRNA5	rs16969968	A	G	0.377238	636	0.9708	0.1284	0.8174	0.9097	245	0.09616	0.5692	0.866	0.8958	245	-0.5231	0.4626	0.2592	0.6181	245	-0.1628	0.2224	0.4648	0.8715	245	1.056	0.7364	0.1529	0.6499	245	0.3565	0.8692	0.6821	0.8526	245	-0.005635	0.00372	0.1312	0.4095	244	0.847	1.102	0.4428	0.9015	244	0.2074	0.5331	0.6975	0.9882
CHRNA3	rs578776	T	C	0.200252	599	1.325	0.17	0.09763	0.2253	202	0.3042	0.7687	0.6927	0.7914	202	0.4742	0.5976	0.4284	0.6181	202	0.006929	0.2978	0.9815	0.992	202	0.2534	0.9627	0.7926	0.9146	202	-0.6093	1.168	0.6024	0.8366	202	-0.007326	0.005023	0.1463	0.4095	202	1.823	1.469	0.2159	0.8125	202	-0.06839	0.7364	0.9261	0.9882
CHRNA3	rs1051730	A	G	0.363291	640	0.9884	0.1278	0.9275	0.9398	245	-0.4166	0.5619	0.4591	0.7914	245	-0.3878	0.4577	0.3976	0.6181	245	0.08215	0.2199	0.7091	0.992	245	1.621	0.7234	0.02596	0.3894	245	0.9639	0.8571	0.2619	0.5244	245	-0.005213	0.003679	0.1577	0.4095	244	1.056	1.088	0.3326	0.9015	244	0.018	0.527	0.9728	0.9882
CHRNB4	rs17487223	T	C	0.362025	640	1.086	0.1263	0.5133	0.7332	245	-0.5098	0.5553	0.3595	0.7914	245	-0.7353	0.4508	0.1042	0.5661	245	-0.02481	0.2176	0.9093	0.992	245	1.4	0.7172	0.05209	0.4085	245	0.7792	0.8484	0.3593	0.6619	245	-0.004525	0.003642	0.2152	0.4327	244	0.9077	1.077	0.4001	0.9015	244	-0.08686	0.5212	0.8678	0.9882
MC4R	rs17782313	C	T	0.183849	544	1.262	0.1585	0.142	0.284	253	-0.3465	0.6195	0.5765	0.7914	253	0.3447	0.4963	0.488	0.6365	253	0.2379	0.2421	0.3268	0.8485	253	0.2388	0.8034	0.7665	0.9146	253	1.156	0.9365	0.2183	0.5244	253	0.008043	0.003981	0.04443	0.1904	252	0.5708	1.222	0.6408	0.9699	252	0.7309	0.5593	0.1925	0.8317
GIPR	rs2302382	A	C	0.2267	642	0.7222	0.1646	0.04805	0.1441	245	-0.2471	0.7398	0.7386	0.7914	245	-1.104	0.621	0.07677	0.5661	245	-0.3264	0.2924	0.2653	0.8485	245	-1.264	0.9519	0.1854	0.6499	245	-0.8029	1.105	0.4683	0.7805	245	0.002623	0.00481	0.5861	0.7033	244	-0.4318	1.437	0.7641	0.9988	244	-0.5345	0.6616	0.42	0.9882
GIPR	rs1800437	C	G	0.180101	642	0.9057	0.1654	0.5492	0.749	245	0.2488	0.6786	0.7142	0.7914	245	0.2729	0.573	0.6343	0.7319	245	-0.03371	0.2688	0.9003	0.992	245	-0.9641	0.8741	0.2712	0.6779	245	-0.513	1.014	0.6135	0.8366	245	0.002641	0.004411	0.55	0.6875	244	-0.8847	1.317	0.5025	0.9421	244	-0.3538	0.6071	0.5606	0.9882
HTR2C	rs6318	C	G	0.0943878	638	1.336	0.2274	0.2025	0.3573	242	-3.601	0.8922	7.315e-05	0.002194	242	0.4542	0.7358	0.5376	0.663	242	1.529	0.3431	1.277e-05	0.0003832	242	3.512	1.161	0.002755	0.08266	242	4.881	1.357	0.0003897	0.01169	242	0.01261	0.005964	0.03548	0.1774	241	4.223	1.775	0.01818	0.5453	241	1.279	0.8595	0.1382	0.8317
	Legend: Chr – chromosome; SNP ‒ single nucleotide polymorphism; EA ‒ effect allele; NEA - non-effect allele; EAF - effect allele frequency (in the control group); N - sample size; Beta - regression coefficient; SE - standard error; P ‒ level of significance; PFDR ‒ level of significance with the Benjamini-Hochberg adjustment. The associations which are significant after applying the correction fo…
[truncated: 125 more columns]

## Sheet: S3
Supplementary Table S3. Causal relationship between eating behaviour patterns and anthropometric and cardiometabolic phenotypes identified by Mendelian Randomization
Outcome	Exposure	Method	Number of SNPs	beta	se	OR	95%CIOR	P	F-statistic
Body mass index	External eating behaviour	Wald ratio	1	0.376577	2.6301	2.38	0.52-10.83	0.261104	15.32
Body mass index	Emotional eating behaviour	Wald ratio	1	-0.0268721	1.01786	0.94	0.21-4.2	0.931883	10.67
Cholesterol	External eating behaviour	Inverse variance weighted	2	0.0681859	0.22449	1.17	0.81-1.69	0.402675	12.37
Cholesterol	Emotional eating behaviour	Wald ratio	1	0.0211893	0.239796	1.05	0.68-1.62	0.833416	10.67
Diastolic blood pressure	External eating behaviour	Inverse variance weighted	2	0.706718	20.8061	5.09	0.32-81.88	0.250712	12.37
Diastolic blood pressure	Emotional eating behaviour	Wald ratio	1	0.123852	9.57143	1.33	0.05-37.57	0.866392	10.67
Fasting glucose	External eating behaviour	Wald ratio	1	-0.05061	0.451531	0.89	0.37-2.14	0.796015	15.32
Fasting glucose	Emotional eating behaviour	Wald ratio	1	0.173186	0.635204	1.49	0.7-3.19	0.300957	10.67
Fasting insulin	External eating behaviour	Inverse variance weighted	2	-0.619789	8.92347	0.24	0-34.98	0.573042	12.37
Fasting insulin	Emotional eating behaviour	Wald ratio	1	1.53326	86.9362	34.14	0.34-341.13	0.133003	10.67
Glycated haemoglobin (HbA1c)	External eating behaviour	Wald ratio	1	-0.346787	0.158163	0.45	0.24-0.86	0.0158925	15.32
Glycated haemoglobin (HbA1c)	Emotional eating behaviour	Wald ratio	1	0.049218	0.362245	1.12	0.62-2.04	0.699341	10.67
High density lipoprotein	External eating behaviour	Inverse variance weighted	2	-0.0177288	0.0306122	0.96	0.9-1.02	0.158592	12.37
High density lipoprotein	Emotional eating behaviour	Wald ratio	1	0.0211893	0.0408163	1.05	0.98-1.14	0.182346	10.67
Height	External eating behaviour	Inverse variance weighted	2	0.775246	135.773	5.96	0.07-532.3	0.435847	12.37
Height	Emotional eating behaviour	Wald ratio	1	0.756636	68.648	5.71	0.12-269.22	0.375406	10.67
Hip circumference	External eating behaviour	Inverse variance weighted	2	0.982271	144.722	9.6	0.02-567.33	0.487184	12.37
Hip circumference	Emotional eating behaviour	Wald ratio	1	-0.79588	6.35969	0.16	0-24.93	0.479197	10.67
Homeostatic Model Assessment for Insulin Resistance (HOMA-IR)	External eating behaviour	Wald ratio	1	-0.102373	1.08673	0.79	0.14-4.4	0.791168	15.32
Homeostatic Model Assessment for Insulin Resistance (HOMA-IR)	Emotional eating behaviour	Wald ratio	1	0.511883	3.77041	3.25	0.68-15.46	0.137966	10.67
Low density lipoprotein	External eating behaviour	Inverse variance weighted	2	0.0334238	0.0867347	1.08	0.92-1.26	0.359707	12.37
Low density lipoprotein	Emotional eating behaviour	Wald ratio	1	0.0128372	0.0637755	1.03	0.91-1.16	0.688663	10.67
Metabolic syndrome	External eating behaviour	Wald ratio	1	-0.102373	0.40051	0.79	0.33-1.9	0.592258	15.32
Metabolic syndrome	Emotional eating behaviour	Wald ratio	1	0.220108	0.788265	1.66	0.72-3.81	0.232484	10.67
2 hour glucose	External eating behaviour	Inverse variance weighted	2	-0.244125	0.415816	0.57	0.18-1.81	0.340774	12.37
2 hour glucose	Emotional eating behaviour	Wald ratio	1	0.338456	1.91837	2.18	0.59-8.11	0.243652	10.67
2 hour insulin	External eating behaviour	Inverse variance weighted	2	-1.30103	4.8801	0.05	0-19.13	0.328357	12.37
2 hour insulin	Emotional eating behaviour	Wald ratio	1	1.99896	21.3112	99.76	0.12-83.66	0.180398	10.67
Systolic blood pressure	External eating behaviour	Inverse variance weighted	2	-0.0362122	10.625	0.92	0-41.65	0.987438	12.37
Systolic blood pressure	Emotional eating behaviour	Wald ratio	1	1.21958	5.68367	16.58	0.01-22.29	0.446481	10.67
Triglycerides	External eating behaviour	Inverse variance weighted	2	0.045323	0.27551	1.11	0.69-1.77	0.667403	12.37
Triglycerides	Emotional eating behaviour	Wald ratio	1	0.0791812	0.193878	1.2	0.88-1.64	0.251343	10.67
Waist circumference	External eating behaviour	Wald ratio	1	-2	3.06378	0.01	0-12.01	0.200755	8.54
Waist circumference	Emotional eating behaviour	Wald ratio	1	-0.236572	54.3929	0.58	0-213.22	0.857819	10.67
Weight	External eating behaviour	Inverse variance weighted	2	0.513218	9.50765	3.26	0.28-37.55	0.342912	12.37
Weight	Emotional eating behaviour	Wald ratio	1	0.578639	13.1556	3.79	0.28-51.85	0.318218	10.67
Waist-hip ratio	External eating behaviour	Inverse variance weighted	2	0	0.0153061	1	0.97-1.03	0.944783	12.37
Waist-hip ratio	Emotional eating behaviour	Wald ratio	1	0.00432137	0.0127551	1.01	0.99-1.04	0.365227	10.67
Legend: Beta - effect estimate, SE - standard error, OR - odds ratio, 95%CIOR - 95% confidence interval, P - the level of significance. Significant results are denoted in bold.

## Sheet: S4
Supplementary Table S4. Causal relationship between eating behaviour patterns and anthropometric and cardiometabolic phenotypes identified by Mendelian Randomization using genome-wide data
Outcome	Exposure	Method	Number of SNPs	Beta	SE	OR	95%CIOR	P	F-statistic
2 hour glucose	External eating behaviour	Inverse variance weighted	2	-0.0315171	0.0535714	0.93	0.83-1.04	0.209734	12.37
2 hour glucose	Emotional eating behaviour	Wald ratio	1	-0.00877392	0.0255102	0.98	0.93-1.03	0.339549	10.67
Body mass index	External eating behaviour	Inverse variance weighted	2	-0.00877392	0.00765306	0.98	0.96-0.99	0.0054796	12.37
Body mass index	Emotional eating behaviour	Wald ratio	1	0	0.00765306	1	0.98-1.01	0.533758	10.67
Cholesterol	External eating behaviour	Inverse variance weighted	2	0.00860017	0.0153061	1.02	0.99-1.05	0.221055	12.37
Cholesterol	Emotional eating behaviour	Wald ratio	1	0	0.00765306	1	0.99-1.02	0.65917	10.67
Diastolic blood pressure	External eating behaviour	Inverse variance weighted	2	-0.00436481	0.0255102	0.99	0.94-1.04	0.685452	12.37
Diastolic blood pressure	Emotional eating behaviour	Wald ratio	1	0	0.00765306	1	0.98-1.01	0.456655	10.67
Fasting glucose	External eating behaviour	Wald ratio	1	0.00432137	0.00765306	1.01	0.99-1.02	0.317311	15.32
Fasting glucose	Emotional eating behaviour	Wald ratio	1	0	0.00765306	1	0.99-1.02	0.370928	10.67
Fasting insulin	External eating behaviour	Inverse variance weighted	2	0.00432137	0.00765306	1.01	0.99-1.02	0.491845	12.37
Fasting insulin	Emotional eating behaviour	Wald ratio	1	0	0.00510204	1	0.99-1.01	0.567709	10.67
Glycated haemoglobin (HbA1c)	External eating behaviour	Wald ratio	1	-0.00436481	0.00765306	0.99	0.97-1	0.142734	15.32
Glycated haemoglobin (HbA1c)	Emotional eating behaviour	Wald ratio	1	0	0.00510204	1	0.99-1.01	0.90506	10.67
High density lipoprotein	External eating behaviour	Inverse variance weighted	2	0.00432137	0.0102041	1.01	0.99-1.03	0.169291	12.37
High density lipoprotein	Emotional eating behaviour	Wald ratio	1	0.00432137	0.00255102	1.01	1-1.01	0.159132	10.67
Height	External eating behaviour	Wald ratio	1	-0.00877392	0.00765306	0.98	0.97-1	0.0396138	8.54
Height	Emotional eating behaviour	Wald ratio	1	0	0.00510204	1	0.99-1.01	0.429625	10.67
Hip circumference	External eating behaviour	Wald ratio	1	-0.0222764	0.0102041	0.95	0.93-0.97	5.81316e-06	8.54
Hip circumference	Emotional eating behaviour	Wald ratio	1	0	0.00765306	1	0.98-1.01	0.682034	10.67
Homeostatic Model Assessment for Insulin Resistance (HOMA-IR)	External eating behaviour	Inverse variance weighted	2	0	0.0178571	1	0.96-1.03	0.843853	12.37
Homeostatic Model Assessment for Insulin Resistance (HOMA-IR)	Emotional eating behaviour	Wald ratio	1	0.00432137	0.00765306	1.01	0.99-1.02	0.463464	10.67
Low density lipoprotein	External eating behaviour	Wald ratio	1	0	0.00765306	1	0.99-1.02	0.508716	8.54
Low density lipoprotein	Emotional eating behaviour	Wald ratio	1	0	0.00255102	1	1-1.01	0.472008	10.67
Metabolic syndrome	External eating behaviour	Inverse variance weighted	2	0.00432137	0.0178571	1.01	0.97-1.04	0.688905	12.37
Metabolic syndrome	Emotional eating behaviour	Wald ratio	1	-0.00436481	0.0178571	0.99	0.96-1.03	0.786193	10.67
Systolic blood pressure	External eating behaviour	Inverse variance weighted	2	0.00860017	0.0178571	1.02	0.98-1.05	0.329888	12.37
Systolic blood pressure	Emotional eating behaviour	Wald ratio	1	0	0.00765306	1	0.99-1.02	0.518855	10.67
Triglycerides	External eating behaviour	Wald ratio	1	0.00432137	0.00765306	1.01	1-1.03	0.18491	15.32
Triglycerides	Emotional eating behaviour	Wald ratio	1	0	0.00765306	1	0.99-1.02	0.604869	10.67
Waist circumference	External eating behaviour	Inverse variance weighted	2	-0.00877392	0.00510204	0.98	0.97-0.99	0.000530176	12.37
Waist circumference	Emotional eating behaviour	Wald ratio	1	0	0.00510204	1	0.99-1.01	0.620051	10.67
Weight	External eating behaviour	Wald ratio	1	-0.0177288	0.0102041	0.96	0.94-0.98	8.64673e-05	8.54
Weight	Emotional eating behaviour	Wald ratio	1	-0.00436481	0.00765306	0.99	0.98-1.01	0.367049	10.67
Waist-hip ratio	External eating behaviour	Inverse variance weighted	2	0	0.0127551	1	0.97-1.02	0.793946	12.37
Waist-hip ratio	Emotional eating behaviour	Wald ratio	1	0	0.00510204	1	0.99-1.01	0.617075	10.67
Legend: Beta - effect estimate, SE - standard error, OR - odds ratio, 95%CIOR - 95% confidence interval, P - the level of significance. Significant results are denoted in bold.

## Sheet: S5
Supplementary Table S5. Clinical characteristics of people with metabolic syndrome and the control group
Parameter	Men				PMW	PT	Women				PMW	PT
	MetS (N = 80)		Control (N = 201)				MetS (N = 199)		Control (N = 196)
	Mean± SD	95%CI	Mean± SD	95%CI			Mean± SD	95%CI	Mean± SD	95%CI
Age (years)	56.19 ± 7.50	55.35-57.03	47.24 ± 11.06	46.46-48.02	1.76e-11	1.56e-10	57.35 ± 6.73	56.87-57.82	52.12 ± 10.13	51.39-52.84	2.35e-09	3.39e-09
Height (cm)	175.72 ± 4.57	175.21-176.24	176.32 ± 6.25	175.81-176.83	0.838	0.455	166.90 ± 6.53	166.44-167.36	163.24 ± 5.41	162.44-164.04	0.000465	0.0005
Weight (kg)	93.06 ± 5.95	92.4-93.73	82.79 ± 12.12	81.8-83.77	3.79e-14	1.27e-11	87.77 ± 4.42	87.46-88.08	68.20 ± 9.46	66.8-69.59	1.71e-22	1.86e-56
BMI (kg/m2)	30.11 ± 2.00	29.89-30.34	27.39 ± 4.26	27.09-27.69	5.09e-13	9.35e-08	31.60 ± 2.49	31.42-31.78	27.98 ± 4.73	27.64-28.32	2.69e-22	1.6e-19
Cholesterol (mmol/L)	5.91 ± 0.72	5.83-5.99	5.17 ± 0.55	5.09-5.25	1.84e-09	6.43e-09	5.86 ± 0.71	5.81-5.91	5.06 ± 0.67	5.01-5.12	7.84e-26	3.53e-23
Triglycerides (mmol/L)	1.74 ± 0.47	1.69-1.79	1.48 ± 0.61	1.39-1.56	0.0153	0.00693	1.71 ± 0.53	1.67-1.75	1.48 ± 0.60	1.43-1.53	0.000833	0.00017
LDL (mmol/L)	3.23 ± 0.16	3.21-3.25	3.03 ± 0.98	2.9-3.17	0.711	0.0871	3.15 ± 0.20	3.14-3.17	2.93 ± 1.11	2.84-3.02	0.775	0.00646
HDL (mmol/L)	0.96 ± 0.10	0.95-0.97	1.07 ± 0.34	1.03-1.12	0.00405	0.00712	1.02 ± 0.13	1.01-1.03	1.09 ± 0.38	1.06-1.12	0.125	0.0169
Fasting glucose (mmol/L)	5.19 ± 1.31	5.04-5.34	4.79 ± 0.66	4.7-4.88	0.106	0.0467	5.38 ± 1.41	5.28-5.48	4.90 ± 0.73	4.84-4.96	0.00325	0.000164
HbA1c (%)	5.12 ± 0.91	5.02-5.23	4.87 ± 0.65	4.77-4.96	0.12	0.0839	5.34 ± 1.03	5.27-5.41	4.89 ± 0.58	4.85-4.94	0.000709	2.94e-06
Fasting insulin (mIU/L)	9.90 ± 6.09	9.22-10.58					11.51 ± 7.74	10.96-12.06
2 hour glucose (mmol/L)	6.35 ± 2.48	6.07-6.63					6.67 ± 2.40	6.5-6.84
2 hour insulin (mIU/L)	14.31 ± 10.26	13.16-15.46					15.91 ± 11.17	15.11-16.7
HOMA-IR	2.48 ± 2.19	2.23-2.72					2.96 ± 2.80	2.76-3.16
Waist circumference (cm)	111.75 ± 7.00	110.97-112.53					104.67 ± 9.58	103.99-105.35
Hip circumference (cm)	105.83 ± 6.15	105.14-106.51					111.33 ± 8.27	110.75-111.92
Waist-to-hip ratio	1.05 ± 0.03	1.05-1.06					0.94 ± 0.04	0.93-0.94
Systolic blood pressure (mm Hg)	151.08 ± 11.00	149.84-152.31					152.74 ± 12.06	151.88-153.59
Diastolic blood pressure (mm Hg)	87.91 ± 5.64	87.28-88.55					88.37 ± 5.36	87.99-88.75
Albumin (g/L)	40.25 ± 3.95	39.81-40.69					39.34 ± 5.34	38.96-39.72
Creatinine (µmol/L)	84.25 ± 17.82	82.26-86.24					83.88 ± 19.53	82.49-85.26
Urea (mmol/L)	4.42 ± 1.32	4.28-4.57					5.36 ± 2.18	5.2-5.51
Microalbumin (mg/g)	20.14 ± 10.82	18.93-21.35					22.95 ± 13.80	21.97-23.93
Potassium (mmol/L)	4.18 ± 0.35	4.15-4.22					4.29 ± 0.38	4.26-4.32
Sodium (mmol/L)	139.38 ± 4.67	138.85-139.9					139.55 ± 4.13	139.26-139.85
C-reactive protein (mg/dL)	3.10 ± 1.63	2.92-3.28					3.50 ± 1.84	3.37-3.63
Fibrinogen (g/L)	4.08 ± 1.28	3.94-4.23					4.69 ± 1.51	4.59-4.8
Tumor necrosis factor (pg/mL)	17.09 ± 14.67	15.45-18.73					19.19 ± 13.84	18.21-20.17
Alanine aminotransferase (U/L)	23.89 ± 10.26	22.74-25.03					26.44 ± 11.82	25.6-27.27
Aspartate aminotransferase (U/L)	22.95 ± 9.92	21.84-24.06					24.27 ± 11.44	23.46-25.08
γ-Glutamyltransferase (U/L)	29.81 ± 14.50	28.19-31.43					31.37 ± 15.19	30.29-32.45
Erythrocyte sedimentation rate (mm/h)	18.13 ± 10.11	16.99-19.26					18.16 ± 9.81	17.46-18.85
Testosterone (ng/mL)	4.45 ± 1.10	4.3-4.61					0.73 ± 0.58	0.68-0.78
Ferriman-Gallwey score							7.02 ± 2.36	6.85-7.18
Legend: MetS - metabolic syndrome, N - sample size, SD - standard deviation, 95%CI - 95% confidence interval, PMW - significance level for the Mann-Whitney test, PT - sugnificance level for the T-test, BMI - body mass index, LDL - low density lipoproteins, HDL -hogh density lipoproteins, HbA1c - glycated haemoglobin, HOMA-IR -homeostasis model assessment of insulin resistance

## Sheet: S6
Supplementary Table S6. Clinical characteristics of people with type 2 diabetes and the control group
Parameter	Men				PMW	PT	Women				PMW	PT
	T2D (N = 57)		Control (N = 201)				T2D (N = 143)		Control (N = 196)
	Mean± SD	95%CI	Mean± SD	95%CI			Mean± SD	95%CI	Mean± SD	95%CI
Age (years)	60.44±9.78	59.14 - 61.73	47.24±11.06	46.46 - 48.02	2.44e-13	1.65e-14	61.92±9.46	61.13 - 62.71	52.12±10.13	51.39 - 52.84	1.91e-16	1.25e-17
External Eating	3.35±0.55	3.24 - 3.47	3.09±1.07	2.97 - 3.21	0.0797	0.258	3.62±0.79	3.51 - 3.72	3.48±0.96	3.39 - 3.56	0.73	0.334
Emotional Eating	4.24±1.07	4.02 - 4.46	2.18±1.3	2.03 - 2.32	2.25e-08	3.61e-10	4.54±1.1	4.4 - 4.69	2.92±1.16	2.81 - 3.02	1.1e-13	1.07e-16
Restraint	2.83±0.86	2.65 - 3.01	2.56±1.28	2.42 - 2.7	0.184	0.355	2.91±0.71	2.82 - 3	3.05±0.98	2.96 - 3.13	0.38	0.33
Height (cm)	168.79±6.76	167.89 - 169.68	176.32±6.25	175.81 - 176.83	7.87e-11	1.19e-12	158.87±6.53	158.33 - 159.42	163.24±5.41	162.44 - 164.04	2.08e-05	6.15e-05
Weight (kg)	86.82±16.19	84.67 - 88.96	82.79±12.12	81.8 - 83.77	0.106	0.0537	78.64±14.57	77.42 - 79.86	68.2±9.46	66.8 - 69.59	6.51e-06	9.28e-06
BMI (kg/m2)	30.41±5.07	29.74 - 31.08	27.39±4.26	27.09 - 27.69	2.63e-06	9.34e-06	31.12±5.32	30.68 - 31.57	27.98±4.73	27.64 - 28.32	1.62e-08	2.2e-08
Cholesterol (mmol/L)	5.57±0.95	5.45 - 5.7	5.17±0.55	5.09 - 5.25	0.0138	0.00939	5.38±1.21	5.28 - 5.48	5.06±0.67	5.01 - 5.12	0.0215	0.00589
Triglycerides (mmol/L)	1.93±1.45	1.73 - 2.12	1.48±0.61	1.39 - 1.56	0.203	0.0444	1.58±1.28	1.47 - 1.69	1.48±0.6	1.43 - 1.53	0.463	0.392
HDL (mmol/L)	1.27±0.58	1.19 - 1.35	1.07±0.34	1.03 - 1.12	0.118	0.0398	1.17±0.48	1.13 - 1.21	1.09±0.38	1.06 - 1.12	0.213	0.106
LDL (mmol/ L)	3.18±1.57	2.97 - 3.39	3.03±0.98	2.9 - 3.17	0.876	0.572	3±1.37	2.88 - 3.11	2.93±1.11	2.84 - 3.02	0.855	0.657
HbA1c (%)	7.47±0.94	7.35 - 7.6	4.87±0.65	4.77 - 4.96	5.38e-19	9.74e-31	7.48±1.01	7.4 - 7.57	4.89±0.58	4.85 - 4.94	1.35e-49	7.53e-81
Fasting glucose (mmol/L)	7.2±2	6.94 - 7.47	4.79±0.66	4.7 - 4.88	1.21e-13	7.82e-13	7.22±1.93	7.06 - 7.38	4.9±0.73	4.84 - 4.96	6.7e-34	2.24e-33
2 hour glucose (mmol/L)	10.17±2.36	9.86 - 10.49					9.83±2.13	9.66 - 10.01
C-peptide (ng/mL)	2.18±0.94	2.06 - 2.3	2.39±0.87	2.27 - 2.52	0.274	0.227	2.83±6.34	2.3 - 3.36	2.28±0.97	2.2 - 2.36	0.716	0.294
Legend: T2D - type 2 diabetes, N - sample size, SD - standard deviation, 95%CI - 95% confidence interval, PMW - significance level for the Mann-Whitney test, PT - sugnificance level for the T-test, BMI - body mass index, LDL - low density lipoproteins, HDL -hogh density lipoproteins, HbA1c - glycated haemoglobin, HOMA-IR -homeostasis model assessment of insulin resistance

## Sheet: S7
Supplementary Table S7. The list of studied loci
Chr	Position (GRCh38)	SNP	Gene	Gene function
1	23192984	rs623988	HTR1D	5-Hydroxytryptamine Receptor 1D
1	65570758	rs1137100	LEPR	Leptin Receptor
1	159715306	rs2794521	CRP	C-Reactive Protein
2	24822088	rs17799872	ADCY3	Adenylate Cyclase 3
2	218135587	rs2230054	CXCR2	C-X-C Motif Chemokine Receptor 2
3	10289773	rs696217	GHRL	Ghrelin And Obestatin Prepropeptide
3	87975836	rs56398417	HTR1F	5-Hydroxytryptamine Receptor 1F
3	159988493	rs2243115	IL12A	Interleukin 12A
4	46327706	rs279845	GABRA2	Gamma-Aminobutyric Acid Type A Receptor Subunit Alpha2
4	73740307	rs4073	CXCL8	C-X-C Motif Chemokine Ligand 8 (Interleukin-8)
4	155214524	rs1047214	NPY2R	Neuropeptide Y Receptor Y2
6	20652486	rs9295474	CDKAL1	CDK5 Regulatory Subunit Associated Protein 1 Like 1
10	67883584	rs3758391	SIRT1	Sirtuin 1
10	67907144	rs3818292	SIRT1	Sirtuin 1
11	27673288	rs11030107	BDNF	Brain Derived Neurotrophic Factor
11	46385217	rs2067482	CHRM4	Cholinergic Receptor Muscarinic 4
11	62910834	rs2067477	CHRM1	Cholinergic Receptor Muscarinic 1
11	78285357	rs10793294	GAB2	GRB2 (Growth factor receptor-bound protein 2) Associated Binding Protein 2
11	113975284	rs1062613	HTR3A	5-Hydroxytryptamine Receptor 3A
13	46895805	rs6313	HTR2A	5-Hydroxytryptamine Receptor 2A
14	104772855	rs2494732	AKT1	AKT Serine/Threonine Kinase 1
14	104803442	rs3803300	AKT1	AKT Serine/Threonine Kinase 1
15	78590583	rs16969968	CHRNA5	Cholinergic Receptor Muscarinic 5
15	78596058	rs578776	CHRNA3	Cholinergic Receptor Muscarinic 3
15	78601997	rs1051730	CHRNA3	Cholinergic Receptor Muscarinic 3
15	78631645	rs17487223	CHRNB4	Cholinergic Receptor Muscarinic 4
18	60183864	rs17782313	MC4R	Melanocortin 4 Receptor
19	45669311	rs2302382	GIPR	Gastric Inhibitory Polypeptide Receptor
19	45678134	rs1800437	GIPR	Gastric Inhibitory Polypeptide Receptor
23	114731326	rs6318	HTR2C	5-Hydroxytryptamine Receptor 2C
	Legend: GRCh38 ‒ Genome Reference Consortium Human Build 38

## Sheet: S8
Supplementary Table S8. Summary statistics for the loci significantly associated with eating behavior in genome-wide associated studies for metabolic disorders
Exposure	Outcome	Original SNP	Proxy SNP	r2	EA	NEA	EAF	Beta	SE	P-value	N	Source	Link
Emotional eating behaviour	Body mass index	rs6313			A	G	0.402662	-0.00147912	0.00237694	0.533759	359983	UKBB	https://broad-ukb-sumstats-us-east-1.s3.amazonaws.com/round2/additive-tsvs/21001_irnt.gwas.imputed_v3.both_sexes.tsv.bgz
	Cholesterol	rs6313			A	G	0.40267	0.0010424	0.0023634	0.65917	344278	UKBB	https://broad-ukb-sumstats-us-east-1.s3.amazonaws.com/round2/additive-tsvs/30690_irnt.gwas.imputed_v3.both_sexes.varorder.tsv.bgz
	Diastolic blood pressure	rs6313			A	G	0.402743	-0.00180377	0.00242323	0.456655	340162	UKBB	https://broad-ukb-sumstats-us-east-1.s3.amazonaws.com/round2/additive-tsvs/4079_irnt.gwas.imputed_v3.both_sexes.tsv.bgz
	Glycated haemoglobin (HbA1c)	rs6313			A	G	0.40276	-0.00027968	0.0023449	0.90506	344182	UKBB	https://broad-ukb-sumstats-us-east-1.s3.amazonaws.com/round2/additive-tsvs/30750_irnt.gwas.imputed_v3.both_sexes.varorder.tsv.bgz
	Height	rs6313			A	G	0.402654	-0.00132907	0.00168272	0.429623	360388	UKBB	https://broad-ukb-sumstats-us-east-1.s3.amazonaws.com/round2/additive-tsvs/50_irnt.gwas.imputed_v3.both_sexes.tsv.bgz
	Hip circumference	rs6313			A	G	0.402666	-0.000982329	0.00239774	0.682034	360521	UKBB	https://broad-ukb-sumstats-us-east-1.s3.amazonaws.com/round2/additive-tsvs/49_irnt.gwas.imputed_v3.both_sexes.tsv.bgz
	Systolic blood pressure	rs6313			A	G	0.402743	0.00148028	0.00229461	0.518854	340159	UKBB	https://broad-ukb-sumstats-us-east-1.s3.amazonaws.com/round2/additive-tsvs/4080_irnt.gwas.imputed_v3.both_sexes.tsv.bgz
	Triglycerides	rs6313			A	G	0.40267	0.0012243	0.0023662	0.60486	343992	UKBB	https://broad-ukb-sumstats-us-east-1.s3.amazonaws.com/round2/additive-tsvs/30870_irnt.gwas.imputed_v3.both_sexes.varorder.tsv.bgz
	Waist circumference	rs6313			A	G	0.402661	-0.00104394	0.00210566	0.620052	360564	UKBB	https://broad-ukb-sumstats-us-east-1.s3.amazonaws.com/round2/additive-tsvs/48_irnt.gwas.imputed_v3.both_sexes.tsv.bgz
	Weight	rs6313			A	G	0.402679	-0.00189811	0.0021043	0.367051	360116	UKBB	https://broad-ukb-sumstats-us-east-1.s3.amazonaws.com/round2/additive-tsvs/21002_irnt.gwas.imputed_v3.both_sexes.tsv.bgz
	2 hour glucose	rs6313			A	G	0.439	-0.0085	0.0089	0.3315	45040	MAGIC	https://magicinvestigators.org/downloads/MAGIC1000G_2hGlu_EUR.tsv.gz
	Fasting glucose	rs6313			A	G	0.439	0.0017	0.0019	0.5052	164134	MAGIC	https://magicinvestigators.org/downloads/MAGIC1000G_FG_EUR.tsv.gz
	Fasting insulin	rs6313			A	G	0.439	-0.0012	0.0021	0.909	118107	MAGIC	https://magicinvestigators.org/downloads/MAGIC1000G_FI_EUR.tsv.gz
	High density lipoprotein	rs6313			A	G	0.405	0.00196783	0.00139761	0.283	1244530	GLGC	https://csg.sph.umich.edu/willer/public/glgc-lipids2021/results/ancestry_specific/HDL_INV_EUR_HRC_1KGP3_others_ALL.meta.singlevar.results.gz
	Homeostatic Model Assessment for Insulin Resistance (HOMA-IR)	rs6313			A	G	0.41099	0.0023757	0.00324038	0.463464	75222	MAGIC	https://magicinvestigators.org/downloads/MAGIC_Manning_et_al_HOMAIR_MainEffect.txt.gz
	Low density lipoprotein	rs6313			A	G	0.404	0.00101131	0.00140613	0.535	1231248	GLGC	https://csg.sph.umich.edu/willer/public/glgc-lipids2021/results/ancestry_specific/LDL_INV_EUR_HRC_1KGP3_others_ALL.meta.singlevar.results.gz
	Metabolic syndrome	rs6313			A	G	0.402833	-0.0018059	0.0066575	0.786196	291107	UKBB	http://ftp.ebi.ac.uk/pub/databases/gwas/summary_statistics/GCST009001-GCST010000/GCST009602/
	Waist-hip ratio	rs6313			A	G	0.4139	-0.0009	0.0018	0.6075	630014	GIANT	https://zenodo.org/record/1251813/files/whr.giant-ukbb.meta-analysis.combined.23May2018.txt.gz?download=1
External eating behaviour	2 hour glucose	rs623988			A	G	0.348	-0.0088	0.0091	0.3599	452629	MAGIC	https://magicinvestigators.org/downloads/MAGIC1000G_2hGlu_EUR.tsv.gz
	2 hour glucose	rs9295474			G	A	0.681	-0.032	0.0081	0.0001428	63395	MAGIC	https://magicinvestigators.org/downloads/MAGIC1000G_2hGlu_EUR.tsv.gz
	Body mass index	rs623988			A	G	0.343249	-0.00560237	0.00245473	0.0224736	359983	UKBB	https://broad-ukb-sumstats-us-east-1.s3.amazonaws.com/round2/additive-tsvs/21001_irnt.gwas.imputed_v3.both_sexes.tsv.bgz
	Body mass index	rs9295474			G	A	0.310368	-0.00780437	0.00252222	0.00197328	359983	UKBB	https://broad-ukb-sumstats-us-east-1.s3.amazonaws.com/round2/additive-tsvs/21001_irnt.gwas.imputed_v3.both_sexes.tsv.bgz
	Cholesterol	rs623988			A	G	0.34333	0.0084616	0.0024403	0.00052544	344278	UKBB	https://broad-ukb-sumstats-us-east-1.s3.amazonaws.com/round2/additive-tsvs/30690_irnt.gwas.imputed_v3.both_sexes.varorder.tsv.bgz
		rs9295474			G	A	0.31031	-0.0008325	0.0025075	0.73988	344278	UKBB	https://broad-ukb-sumstats-us-east-1.s3.amazonaws.com/round2/additive-tsvs/30690_irnt.gwas.imputed_v3.both_sexes.varorder.tsv.bgz
	Diastolic blood pressure	rs623988			A	G	0.343027	-0.00838984	0.00250218	0.000799472	340162	UKBB	https://broad-ukb-sumstats-us-east-1.s3.amazonaws.com/round2/additive-tsvs/4079_irnt.gwas.imputed_v3.both_sexes.tsv.bgz
	Diastolic blood pressure	rs9295474			G	A	0.310304	0.00584908	0.00257066	0.022887	340162	UKBB	https://broad-ukb-sumstats-us-east-1.s3.amazonaws.com/round2/additive-tsvs/4079_irnt.gwas.imputed_v3.both_sexes.tsv.bgz
	Fasting glucose	rs623988			A	G	0.348	0.0019	0.0019	0.4062	166896	MAGIC	https://magicinvestigators.org/downloads/MAGIC1000G_FG_EUR.tsv.gz
	Fasting insulin	rs623988			A	G	0.348	-0.0002	0.0021	0.6641	125397	MAGIC	https://magicinvestigators.org/downloads/MAGIC1000G_FI_EUR.tsv.gz
	Fasting insulin	rs9295474			G	A	0.681	0.0038	0.0019	0.1339	149759	MAGIC	https://magicinvestigators.org/downloads/MAGIC1000G_FI_EUR.tsv.gz
	Glycated haemoglobin (HbA1c)	rs623988			A	G	0.34339	-0.0035493	0.0024216	0.14274	344182	UKBB	https://broad-ukb-sumstats-us-east-1.s3.amazonaws.com/round2/additive-tsvs/30750_irnt.gwas.imputed_v3.both_sexes.varorder.tsv.bgz
	Height	rs9295474			G	A	0.310357	-0.00367416	0.00178552	0.0396142	360388	UKBB	https://broad-ukb-sumstats-us-east-1.s3.amazonaws.com/round2/additive-tsvs/50_irnt.gwas.imputed_v3.both_sexes.tsv.bgz
	High density lipoprotein	rs623988			A	G	0.339	0.00202377	0.00147633	0.296	1214799	GLGC	https://csg.sph.umich.edu/willer/public/glgc-lipids2021/results/ancestry_specific/HDL_INV_EUR_HRC_1KGP3_others_ALL.meta.singlevar.results.gz
	High density lipoprotein	rs9295474			G	A	0.684	0.00572676	0.00147784	0.00312	1243710	GLGC	https://csg.sph.umich.edu/willer/public/glgc-lipids2021/results/ancestry_specific/HDL_INV_EUR_HRC_1KGP3_others_ALL.meta.singlevar.results.gz
	Hip circumference	rs9295474			G	A	0.310381	-0.011533	0.00254419	5.81534e-06	360521	UKBB	https://broad-ukb-sumstats-us-east-1.s3.amazonaws.com/round2/additive-tsvs/49_irnt.gwas.imputed_v3.both_sexes.tsv.bgz
	Homeostatic Model Assessment for Insulin Resistance (HOMA-IR)	rs623988	rs604030	1	A	G	0.648186	0.00256895	0.00333337	0.440899	75227	MAGIC	https://magicinvestigators.org/downloads/MAGIC_Manning_et_al_HOMAIR_MainEffect.txt.gz
	Homeostatic Model Assessment for Insulin Resistance (HOMA-IR)	rs9295474			G	A	0.320231	-0.0061288	0.00337774	0.0696059	75213	MAGIC	https://magicinvestigators.org/downloads/MAGIC_Manning_et_al_HOMAIR_MainEffect.txt.gz
	Low density lipoprotein	rs9295474			G	A	0.684	0.000981734	0.00148559	0.569	1230451	GLGC	https://csg.sph.umich.edu/willer/public/glgc-lipids2021/results/ancestry_specific/LDL_INV_EUR_HRC_1KGP3_others_ALL.meta.singlevar.results.gz
	Metabolic syndrome	rs623988			A	G	0.34251	0.0002862	0.0068765	0.966798	291107	UKBB	http://ftp.ebi.ac.uk/pub/databases/gwas/summary_statistics/GCST009001-GCST010000/GCST009602/
	Metabolic syndrome	rs9295474	rs2206739	0.986	G	A	0.310207	0.004646	0.0070646	0.510767	291107	UKBB	http://ftp.ebi.ac.uk/pub/databases/gwas/summary_statistics/GCST009001-GCST010000/GCST009602/
	Systolic blood pressure	rs623988			A	G	0.343027	0.00152611	0.00236941	0.519519	340159	UKBB	https://broad-ukb-sumstats-us-east-1.s3.amazonaws.com/round2/additive-tsvs/4080_irnt.gwas.imputed_v3.both_sexes.tsv.bgz
	Systolic blood pressure	rs9295474			G	A	0.310303	0.00848838	0.00243419	0.000488255	340159	UKBB	https://broad-ukb-sumstats-us-east-1.s3.amazonaws.com/round2/additive-tsvs/4080_irnt.gwas.imputed_v3.both_sexes.tsv.bgz
	Triglycerides	rs623988			A	G	0.34332	0.0032389	0.002443	0.18491	343992	UKBB	https://broad-ukb-sumstats-us-east-1.s3.amazonaws.com/round2/additive-tsvs/30870_irnt.gwas.imputed_v3.both_sexes.varorder.tsv.bgz
	Waist circumference	rs623988			A	G	0.343256	-0.00595891	0.00217453	0.00613817	360564	UKBB	https://broad-ukb-sumstats-us-east-1.s3.amazonaws.com/round2/additive-tsvs/48_irnt.gwas.imputed_v3.both_sexes.tsv.bgz
		rs9295474			G	A	0.310373	-0.00477125	0.00223434	0.0327275	360564	UKBB	https://broad-ukb-sumstats-us-east-1.s3.amazonaws.com/round2/additive-tsvs/48_irnt.gwas.imputed_v3.both_sexes.tsv.bgz
	Waist-hip ratio	rs623988			A	G	0.3465	0.0024	0.0021	0.2362	485486	GIANT	https://zenodo.org/record/1251813/files/whr.giant-ukbb.meta-analysis.combined.23May2018.txt.gz?download=1
		rs9295474			G	A	0.6877	-0.0046	0.0018	0.01161	697516	GIANT	https://zenodo.org/record/1251813/files/whr.giant-ukbb.meta-analysis.combined.23May2018.txt.gz?download=1
	Weight	rs9295474			G	A	0.310384	-0.00876584	0.00223292	8.64843e-05	360116	UKBB	https://broad-ukb-sumstats-us-east-1.s3.amazonaws.com/round2/additive-tsvs/21002_irnt.gwas.imputed_v3.both_sexes.tsv.bgz
